# Supplementary material for: Rapid self-recognition ability in the cleaner fish
Source: Sci Rep. 2025 Nov 25;15:41882. doi: 10.1038/s41598-025-25837-0 (PMC12647748; doi:10.1038/s41598-025-25837-0)
Supplement: Supplementary file 9 — Supplementary Material 9 [file 41598_2025_25837_MOESM9_ESM.xlsx]

## Sheet: Table S1, 2 
Table S1. The type and number of contingency-testing behavior observed in the C-test stage before throat -scraping.
Fish Code	Behav a	Behav b	Behav c	Behav d	total
#1	5	0	0	0	5
#2	1	0	7	0	8
#3	0	10	5	4	19
#4	0	11	16	4	31
#5	1	2	2	0	5
#6	2	4	5	0	11
#7	5	1	0	0	6
#8	1	30	11	4	46
#9	0	0	2	8	10
Total	15	58	48	20	141
Behav a:	Looking at own mirror image while leaning toward or swimming closely along mirror.
Behav b:	Looking at the own mirror image while often swaying head an upright position.
Behav c:	Continuously looking at the mirror image until swimming away.
Behav d:	Rushing toward the mirror then looking at the own mirror image before swimming away.
Table S2. The type and number of mirror-testing behavior observed for 20 min in 3rd and 4th days.
Fish code	Behav a'	Behav b'	Behav c'	Behav d'	Behav e'	total
#1	15	0	9	0	0	24
#2	1	5	0	8	2	16
#3	0	6	0	39	0	45
#4	0	0	0	12	1	13
#5	35	1	0	0	0	36
#6	12	15	0	0	3	30
#8	1	3	1	15	1	21
#9	17	14	5	0	2	38
total	81	44	15	74	9	223
Behav a':	Rapidly rushing along the mirror.
Behav b':	Spreading fins and quivering body momentarily nearbt the mirror.
Behav c':	Rapidly rushing toward mirror before quickly turning away.
Behav d':	Rapidly rushing and leaving the mirror, often repetitively.
Behav e':	Rapidly swimming along the mirror and mouthing at the mirror.

## Sheet: Fig. S1A
id	day	tail_waving
id5a	1st	0.41667
id5a	1st	0.5
id5a	1st	0.19608
id5a	1st	0.21429
id7a	1st	0.96429
id7a	1st	0.7
id7a	1st	0
id7a	1st	0
id10a	1st	0.875
id11a	1st	0.33333
id11a	1st	0.125
id11a	1st	0.33333
id11a	1st	0.33333
id12a	1st	0.83333
id12a	1st	0.6
id5a	2nd	0.5
id5a	2nd	0.4
id6a	2nd	0.33333
id6a	2nd	0
id6a	2nd	0.16667
id6a	2nd	0
id6a	2nd	0
id9a	2nd	0.5
id9a	2nd	0.25
id9a	2nd	0.5
id9a	2nd	0.42857
id10a	2nd	0
id11a	2nd	0
id12a	2nd	0
id12a	2nd	0.66667
id5a	3rd	0.6
id5a	3rd	0.2
id5a	3rd	1
id5a	3rd	0.2
id5a	3rd	0.33333
id5a	3rd	0.1875
id5a	3rd	0.33333
id6a	3rd	0
id6a	3rd	0
id6a	3rd	0.33333
id6a	3rd	0.66667
id6a	3rd	0.33333
id6a	3rd	0.33333
id6a	3rd	0.33333
id6a	3rd	0
id6a	3rd	0
id6a	3rd	0.66667
id6a	3rd	0.25
id10a	3rd	0.4
id10a	3rd	0.33333
id10a	3rd	0.5
id10a	3rd	0
id12a	3rd	0
id12a	3rd	0
id12a	3rd	0.42857
id12a	3rd	0.2
id5a	4th	0.66667
id6a	4th	0
id6a	4th	0.33333
id9a	4th	0
id9a	4th	0.6
id9a	4th	0
id9a	4th	0
id9a	4th	0
id10a	4th	0.33333
id12a	4th	0
id5a	5th	0.9
id6a	5th	0
id6a	5th	0.4
id6a	5th	0
id6a	5th	0
id6a	5th	0.25
id9a	5th	0.25

## Sheet: Fig. S1B
id	day	falling_distance
id5a	1st	1.25
id5a	1st	1.42857
id5a	1st	0.0980392
id5a	1st	1.42857
id7a	1st	0
id7a	1st	1
id7a	1st	3
id7a	1st	5
id10a	1st	1.25
id11a	1st	0.833333
id11a	1st	2.5
id11a	1st	2.5
id11a	1st	1.66667
id12a	1st	3.33333
id12a	1st	3
id5a	2nd	2
id6a	2nd	3.33333
id6a	2nd	2.5
id6a	2nd	2.5
id6a	2nd	5
id9a	2nd	5
id9a	2nd	1.25
id9a	2nd	3.75
id9a	2nd	0.714286
id10a	2nd	1.66667
id11a	2nd	1.66667
id12a	2nd	5
id12a	2nd	3.33333
id5a	3rd	0
id5a	3rd	0
id5a	3rd	1.07143
id5a	3rd	3
id5a	3rd	3.33333
id5a	3rd	0
id5a	3rd	0
id6a	3rd	1.66667
id6a	3rd	5
id6a	3rd	5
id6a	3rd	5
id6a	3rd	6.66667
id6a	3rd	6.66667
id6a	3rd	6.66667
id6a	3rd	5
id6a	3rd	3.33333
id6a	3rd	6.66667
id6a	3rd	5
id10a	3rd	4
id10a	3rd	1.66667
id10a	3rd	3.33333
id10a	3rd	5
id12a	3rd	3.75
id12a	3rd	3.75
id12a	3rd	2.85714
id12a	3rd	3
id6a	4th	1.66667
id9a	4th	5
id9a	4th	3
id9a	4th	5
id9a	4th	3.75
id9a	4th	3.33333
id10a	4th	3.33333
id12a	4th	5
id5a	5th	3.33333
id6a	5th	5
id6a	5th	4
id6a	5th	5
id6a	5th	5
id6a	5th	5
id9a	5th	2.5

## Sheet: Fig. S1C
id	day	swimming_speed
id5a	1st	80.3
id5a	1st	58.3
id5a	1st	67.1
id5a	1st	79.1
id5a	1st	79.4
id5a	1st	79.5
id6a	1st	109.4
id6a	1st	110.2
id6a	1st	80.3
id6a	1st	71.6
id6a	1st	98.6
id6a	1st	102.7
id7a	1st	97.9
id7a	1st	90.3
id7a	1st	89.3
id7a	1st	78.3
id7a	1st	76.2
id7a	1st	62.2
id9a	1st	57.5
id9a	1st	69.6
id9a	1st	62.5
id9a	1st	58.1
id9a	1st	55.7
id9a	1st	71.7
id10a	1st	64.6
id10a	1st	53.6
id10a	1st	70.2
id10a	1st	55.1
id10a	1st	77.2
id10a	1st	70.1
id11a	1st	79.6
id11a	1st	74.2
id11a	1st	77.6
id11a	1st	82.7
id11a	1st	69.7
id11a	1st	74.4
id12a	1st	69.1
id12a	1st	70.7
id12a	1st	84.8
id12a	1st	85
id12a	1st	82.4
id12a	1st	85.8
id5a	2nd	55.1
id5a	2nd	61.9
id5a	2nd	63.5
id5a	2nd	65
id5a	2nd	52.3
id5a	2nd	65.8
id6a	2nd	87.4
id6a	2nd	94.6
id6a	2nd	82.1
id6a	2nd	89.4
id6a	2nd	82.1
id6a	2nd	72.8
id7a	2nd	66.5
id7a	2nd	73.8
id7a	2nd	57.4
id7a	2nd	74.9
id7a	2nd	86.9
id7a	2nd	65.5
id9a	2nd	66.3
id9a	2nd	65
id9a	2nd	53.8
id9a	2nd	60.8
id9a	2nd	68.1
id9a	2nd	76.6
id10a	2nd	83.4
id10a	2nd	64
id10a	2nd	77
id10a	2nd	65.5
id10a	2nd	54.9
id10a	2nd	74.2
id11a	2nd	84.8
id11a	2nd	105.3
id11a	2nd	82.6
id11a	2nd	83
id11a	2nd	83.4
id11a	2nd	88.9
id12a	2nd	98.2
id12a	2nd	92.4
id12a	2nd	92.4
id12a	2nd	83
id12a	2nd	91.2
id12a	2nd	84.5
id5a	3rd	55.2
id5a	3rd	73.3
id5a	3rd	49.3
id5a	3rd	80.9
id5a	3rd	53.2
id5a	3rd	83.6
id6a	3rd	95
id6a	3rd	103.7
id6a	3rd	82.3
id6a	3rd	90.7
id6a	3rd	88
id6a	3rd	79.3
id7a	3rd	66.2
id7a	3rd	79.5
id7a	3rd	61.9
id7a	3rd	62.2
id7a	3rd	65
id7a	3rd	64.1
id9a	3rd	52.2
id9a	3rd	52
id9a	3rd	48
id9a	3rd	82.5
id9a	3rd	47.5
id9a	3rd	72
id10a	3rd	78.6
id10a	3rd	68.3
id10a	3rd	72.3
id10a	3rd	82
id10a	3rd	78.5
id10a	3rd	64.6
id11a	3rd	86.7
id11a	3rd	78.9
id11a	3rd	81.2
id11a	3rd	94.9
id11a	3rd	90
id11a	3rd	84.5
id12a	3rd	83.2
id12a	3rd	81.5
id12a	3rd	101.2
id12a	3rd	75.4
id12a	3rd	86.9
id12a	3rd	92.7
id5a	4th	56.8
id5a	4th	58.4
id5a	4th	52.6
id5a	4th	63.1
id5a	4th	73.2
id5a	4th	67.8
id6a	4th	82.2
id6a	4th	115.3
id6a	4th	90.5
id6a	4th	89
id6a	4th	105.2
id6a	4th	92.5
id7a	4th	77.6
id7a	4th	75.7
id7a	4th	67.2
id7a	4th	59.4
id7a	4th	72.8
id7a	4th	64.2
id9a	4th	62.3
id9a	4th	66.2
id9a	4th	56.6
id9a	4th	78.1
id9a	4th	72
id9a	4th	62.6
id10a	4th	59.6
id10a	4th	59
id10a	4th	65.5
id10a	4th	86
id10a	4th	63.8
id10a	4th	76
id11a	4th	75.6
id11a	4th	89.6
id11a	4th	78.5
id11a	4th	87.2
id11a	4th	77.9
id11a	4th	97.5
id12a	4th	147.5
id12a	4th	130.2
id12a	4th	151
id12a	4th	130.6
id12a	4th	148
id12a	4th	140.2
id5a	5th	69.2
id5a	5th	79.4
id5a	5th	68.1
id5a	5th	52.6
id5a	5th	51.5
id5a	5th	65.7
id6a	5th	99.6
id6a	5th	105.7
id6a	5th	83.6
id6a	5th	96.9
id6a	5th	79.5
id6a	5th	91.4
id7a	5th	61.6
id7a	5th	56
id7a	5th	48.4
id7a	5th	67
id7a	5th	80.5
id7a	5th	74.4
id9a	5th	70.4
id9a	5th	57.4
id9a	5th	78.8
id9a	5th	53.1
id9a	5th	63.1
id9a	5th	80.3
id10a	5th	59.4
id10a	5th	67.3
id10a	5th	71.2
id10a	5th	44.7
id10a	5th	57.1
id10a	5th	59
id11a	5th	71
id11a	5th	55.4
id11a	5th	80.7
id11a	5th	89.1
id11a	5th	79.8
id11a	5th	77.8
id12a	5th	78.8
id12a	5th	77.2
id12a	5th	92
id12a	5th	98.6
id12a	5th	78.5
id12a	5th	94.3

## Sheet: Fig. S2
id	#1	#2	#J	#20	#21	#3	#13
Day	Mouth-fighting (s/10min)
1	478	492	565	588	533	566	481
2	310	350.5	164.5	422	210.5	465	566
3	390		279	0	458	12	338
4	64.5	239	0	0	200	0	90
5	0	15.5	0	0	50.5	0	174
7	0	5.5	0	0	6	0	0
10	0	0	0	0	2		0
15	0	0	0	0	0		0
Day	Mirror-testing (frequency/10min)
1	3.5	0	0	1.5	3.5	0	0
2	2	0	0	3	2.5	0	0
3	2.5		15	0	3	15	8
4	20.5	0	5	0	9	10	7
5	1.5	15	0	0	3.5	4	7
7	0	0	0	0	1	5	0
10	0.5	0	0	0	0		0
15	0.5	0.5	0	0	0		0.5
Day	Self-directed behavior (s/10min)
1	0	0	0	0	0	0	0
2	0	0	4.5	5.5	1.5	0	0
3	0		22.5	60	3.5	21	33
4	12.5	5	39.5	70.5	5.5	42	63
5	106	5.5	99.5	67.5	44.5	162	80
7	87.5	81	47	58.5	59.5	90	83
10	98.5	106.5	129.5	65.5	60		57
15	76	92.5	133.5	100.5	72.5		93.5
