# Supplementary material for: Rapid self-recognition ability in the cleaner fish
Source: Sci Rep. 2025 Nov 25;15:41882. doi: 10.1038/s41598-025-25837-0 (PMC12647748; doi:10.1038/s41598-025-25837-0)
Supplement: Supplementary file 10 — Supplementary Material 10 [file 41598_2025_25837_MOESM10_ESM.xlsx]

## Sheet: Fig. 1
Code		#1	#2	#3	#4	#5	#6	#7	#8	#9
		00:01:26	00:00:39	00:01:54	00:00:31	00:00:18	00:02:24	00:01:37	00:00:22	00:03:12
Aggression	Start		00:01:58	00:04:48		00:00:33	00:04:21	00:02:51	00:04:07	00:04:31
	End		00:02:30	00:05:31		00:04:51	00:35:28	00:12:44	00:13:00	00:27:20
	Duration		00:00:32	00:00:43		00:04:18	00:31:07	00:09:53	00:08:53	00:22:49
C-testing	Start	00:08:33	00:07:45	00:10:13	00:17:03	00:35:36	00:49:53	00:48:49	00:17:23	00:44:23
	End	00:12:18	00:17:27	00:24:37	00:46:06	00:49:24	00:56:00	00:55:24	01:00:32	03:04:41
	Duration	00:03:45	00:09:42	00:14:24	00:29:03	00:13:48	00:06:07	00:06:35	00:43:09	02:20:18
Throat scraping		00:22:13		00:29:26	00:46:21	00:59:55		01:50:06		03:53:38
Second and subsequent		03:50:06		00:37:21	0:50:17
					1:25:18
					3:15:53

## Sheet: Fig. 2
id	day	mouth_touching	checking	self_directing
#2	1st	0	2	NA
#3	1st	19	7	0
#6	1st	414	2	0
#9	1st	12	0	0
#1	1st	8	0	0
#8	1st	38	5	0
#5	1st	50	4	0
#4	1st	0	2	NA
#7	1st	0	0	0
#2	2nd	26	6	NA
#3	2nd	26	5	27
#6	2nd	214	2	34
#9	2nd	0	9	21
#1	2nd	11	0	32
#8	2nd	2	3	20
#5	2nd	155	16	27
#4	2nd	0	1	NA
#7	2nd	0	1	26
#2	3rd	16	7	NA
#3	3rd	18	22	NA
#6	3rd	80	12	59
#9	3rd	0	22	73
#1	3rd	5	17	61
#8	3rd	4	6	68
#5	3rd	122	18	69
#4	3rd	0	9	NA
#7	3rd	NA	NA	NA
#2	4th	6	9	NA
#3	4th	18	17	NA
#6	4th	45	22	77
#9	4th	0	16	82
#1	4th	0	7	NA
#8	4th	4	15	72
#5	4th	47	18	87
#4	4th	0	4	NA
#7	4th	NA	NA	NA
#2	5th	NA	NA	NA
#3	5th	NA	NA	NA
#6	5th	28	12	98
#9	5th	0	19	128
#1	5th	NA	NA	NA
#8	5th	1	2	118
#5	5th	6	9	131
#4	5th	0	4	NA
#7	5th	NA	NA	NA

## Sheet: Fig. 3A
id	day	tail_waving
#6	prior-MSR	1.5
#6	prior-MSR	0.666667
#6	prior-MSR	1
#6	prior-MSR	0.8
#6	prior-MSR	0.7
#6	prior-MSR	1.25
#6	prior-MSR	NA
#6	prior-MSR	NA
#6	prior-MSR	NA
#6	prior-MSR	NA
#9	prior-MSR	1.28571
#9	prior-MSR	1.64706
#9	prior-MSR	0
#9	prior-MSR	2.81818
#7	prior-MSR	0.25
#7	prior-MSR	0.272727
#7	prior-MSR	0.475
#2	prior-MSR	1.15
#2	prior-MSR	1.75
#2	prior-MSR	NA
#3	prior-MSR	NA
#3	prior-MSR	NA
#3	prior-MSR	NA
#3	prior-MSR	NA
#1	prior-MSR	NA
#8	prior-MSR	1.1875
#8	prior-MSR	0.6
#8	prior-MSR	1
#8	prior-MSR	1.45455
#8	prior-MSR	0.8
#8	prior-MSR	0.478261
#8	prior-MSR	0.65
#8	prior-MSR	0.666667
#8	prior-MSR	1.16667
#5	prior-MSR	NA
#5	prior-MSR	NA
#5	prior-MSR	NA
#5	prior-MSR	NA
#5	prior-MSR	NA
#5	prior-MSR	NA
#5	prior-MSR	NA
#5	prior-MSR	NA
#5	prior-MSR	NA
#5	prior-MSR	NA
#4	prior-MSR	NA
#6	1st	0
#6	1st	0.5
#6	1st	0.2
#6	1st	0.3
#6	1st	0.333333
#6	1st	0.272727
#6	1st	0.333333
#6	1st	0.571429
#6	1st	0.375
#6	1st	NA
#9	1st	0
#9	1st	0
#9	1st	NA
#9	1st	NA
#7	1st	NA
#7	1st	NA
#7	1st	NA
#2	1st	0
#2	1st	0
#2	1st	0.333333
#3	1st	0.5
#3	1st	0
#3	1st	0
#3	1st	0
#1	1st	NA
#8	1st	0.428571
#8	1st	0
#8	1st	NA
#8	1st	NA
#8	1st	NA
#8	1st	NA
#8	1st	NA
#8	1st	NA
#8	1st	NA
#5	1st	0.5
#5	1st	0.25
#5	1st	0
#5	1st	NA
#5	1st	NA
#5	1st	NA
#5	1st	NA
#5	1st	NA
#5	1st	NA
#5	1st	NA
#4	1st	NA
#6	2nd	0
#6	2nd	0.25
#6	2nd	0.4
#6	2nd	0
#6	2nd	0.25
#6	2nd	0
#6	2nd	0.333333
#6	2nd	0.333333
#6	2nd	0
#6	2nd	0
#9	2nd	NA
#9	2nd	NA
#9	2nd	NA
#9	2nd	NA
#7	2nd	NA
#7	2nd	NA
#7	2nd	NA
#2	2nd	0
#2	2nd	0
#2	2nd	0.333333
#3	2nd	0
#3	2nd	0
#3	2nd	NA
#3	2nd	NA
31	2nd	0
#8	2nd	NA
#8	2nd	NA
#8	2nd	NA
#8	2nd	NA
#8	2nd	NA
#8	2nd	NA
#8	2nd	NA
#8	2nd	NA
#8	2nd	NA
#5	2nd	0.333333
#5	2nd	0.333333
#5	2nd	0.666667
#5	2nd	0
#5	2nd	1
#5	2nd	1
#5	2nd	0.6
#5	2nd	0.333333
#5	2nd	0
#5	2nd	0.666667
#4	2nd	NA
#6	3rd	0.333333
#6	3rd	0
#6	3rd	0
#6	3rd	NA
#6	3rd	NA
#6	3rd	NA
#6	3rd	NA
#6	3rd	NA
#6	3rd	NA
#6	3rd	NA
#9	3rd	NA
#9	3rd	NA
#9	3rd	NA
#9	3rd	NA
#7	3rd	NA
#7	3rd	NA
#7	3rd	NA
#2	3rd	NA
#2	3rd	NA
#2	3rd	NA
#3	3rd	0
#3	3rd	0
#3	3rd	0.333333
#3	3rd	0
#1	3rd	NA
#8	3rd	NA
#8	3rd	NA
#8	3rd	NA
#8	3rd	NA
#8	3rd	NA
#8	3rd	NA
#8	3rd	NA
#8	3rd	NA
#8	3rd	NA
#5	3rd	1
#5	3rd	0
#5	3rd	0.8
#5	3rd	0.5
#5	3rd	0.75
#5	3rd	0.714286
#5	3rd	1
#5	3rd	0
#5	3rd	NA
#5	3rd	NA
#4	3rd	NA
#6	4th	NA
#6	4th	NA
#6	4th	NA
#6	4th	NA
#6	4th	NA
#6	4th	NA
#6	4th	NA
#6	4th	NA
#6	4th	NA
#6	4th	NA
#9	4th	NA
#9	4th	NA
#9	4th	NA
#9	4th	NA
#7	4th	NA
#7	4th	NA
#7	4th	NA
#2	4th	NA
#2	4th	NA
#2	4th	NA
#3	4th	0.666667
#3	4th	0.333333
#3	4th	NA
#3	4th	NA
#1	4th	NA
#8	4th	NA
#8	4th	NA
#8	4th	NA
#8	4th	NA
#8	4th	NA
#8	4th	NA
#8	4th	NA
#8	4th	NA
#8	4th	NA
#5	4th	0.6
#5	4th	0.833333
#5	4th	0.333333
#5	4th	NA
#5	4th	NA
#5	4th	NA
#5	4th	NA
#5	4th	NA
#5	4th	NA
#5	4th	NA
#4	4th	NA

## Sheet: Fig. 3B
id	day	falling_distance
#6	prior-MSR	0
#6	prior-MSR	1.66667
#6	prior-MSR	1.42857
#6	prior-MSR	0
#6	prior-MSR	1
#6	prior-MSR	0
#6	prior-MSR	NA
#6	prior-MSR	NA
#6	prior-MSR	NA
#6	prior-MSR	NA
#9	prior-MSR	1.42857
#9	prior-MSR	0.882353
#9	prior-MSR	1.66667
#9	prior-MSR	0.454545
#7	prior-MSR	0.208333
#7	prior-MSR	0.454545
#7	prior-MSR	0
#2	prior-MSR	0
#2	prior-MSR	0
#2	prior-MSR	NA
#3	prior-MSR	NA
#3	prior-MSR	NA
#3	prior-MSR	NA
#3	prior-MSR	NA
#1	prior-MSR	NA
#8	prior-MSR	0
#8	prior-MSR	0
#8	prior-MSR	0
#8	prior-MSR	0
#8	prior-MSR	0
#8	prior-MSR	0
#8	prior-MSR	0
#8	prior-MSR	0
#8	prior-MSR	0
#5	prior-MSR	NA
#5	prior-MSR	NA
#5	prior-MSR	NA
#5	prior-MSR	NA
#5	prior-MSR	NA
#5	prior-MSR	NA
#5	prior-MSR	NA
#5	prior-MSR	NA
#5	prior-MSR	NA
#5	prior-MSR	NA
#4	prior-MSR	NA
#6	1st	2
#6	1st	3.33333
#6	1st	3
#6	1st	2.5
#6	1st	3.33333
#6	1st	1.81818
#6	1st	2.5
#6	1st	2.14286
#6	1st	1.875
#6	1st	NA
#9	1st	2.5
#9	1st	6.66667
#9	1st
#9	1st	NA
#7	1st	NA
#7	1st	NA
#7	1st	NA
#2	1st	3.33333
#2	1st	1.66667
#2	1st	3.33333
#3	1st	1.66667
#3	1st	3.33333
#3	1st	2.5
#3	1st	2.5
#1	1st	NA
#8	1st	2.85714
#8	1st	8.33333
#8	1st	NA
#8	1st	NA
#8	1st	NA
#8	1st	NA
#8	1st	NA
#8	1st	NA
#8	1st	NA
#5	1st	3.33333
#5	1st	5
#5	1st	3.33333
#5	1st	NA
#5	1st	NA
#5	1st	NA
#5	1st	NA
#5	1st	NA
#5	1st	NA
#5	1st	NA
#4	1st	NA
#6	2nd	5
#6	2nd	5
#6	2nd	3
#6	2nd	4
#6	2nd	0
#6	2nd	4
#6	2nd	5
#6	2nd	6.66667
#6	2nd	1.66667
#6	2nd	5
#9	2nd	NA
#9	2nd	NA
#9	2nd	NA
#9	2nd	NA
#7	2nd	NA
#7	2nd	NA
#7	2nd	NA
#2	2nd	3.33333
#2	2nd	1.66667
#2	2nd	3.33333
#3	2nd	2.5
#3	2nd	1.5
#3	2nd	NA
#3	2nd	NA
#1	2nd	0
#8	2nd	NA
#8	2nd	NA
#8	2nd	NA
#8	2nd	NA
#8	2nd	NA
#8	2nd	NA
#8	2nd	NA
#8	2nd	NA
#8	2nd	NA
#5	2nd	3.33333
#5	2nd	5
#5	2nd	6.66667
#5	2nd	6.66667
#5	2nd	5
#5	2nd	3.33333
#5	2nd	4
#5	2nd	6.66667
#5	2nd	6.66667
#5	2nd	6.66667
#4	2nd	NA
#6	3rd	-3.33333
#6	3rd	-3.33333
#6	3rd	3.33333
#6	3rd	NA
#6	3rd	NA
#6	3rd	NA
#6	3rd	NA
#6	3rd	NA
#6	3rd	NA
#6	3rd	NA
#9	3rd	NA
#9	3rd	NA
#9	3rd	NA
#9	3rd	NA
#7	3rd	NA
#7	3rd	NA
#7	3rd	NA
#2	3rd	NA
#2	3rd	NA
#2	3rd	NA
#3	3rd	3.33333
#3	3rd	3.33333
#3	3rd	5
#3	3rd	5
#1	3rd	NA
#8	3rd	NA
#8	3rd	NA
#8	3rd	NA
#8	3rd	NA
#8	3rd	NA
#8	3rd	NA
#8	3rd	NA
#8	3rd	NA
#8	3rd	NA
#5	3rd	6.66667
#5	3rd	5
#5	3rd	4
#5	3rd	3.33333
#5	3rd	3.75
#5	3rd	0
#5	3rd	5
#5	3rd	6.66667
#5	3rd	NA
#5	3rd	NA
#4	3rd	NA
#6	4th	NA
#6	4th	NA
#6	4th	NA
#6	4th	NA
#6	4th	NA
#6	4th	NA
#6	4th	NA
#6	4th	NA
#6	4th	NA
#6	4th	NA
#9	4th	NA
#9	4th	NA
#9	4th	NA
#9	4th	NA
#7	4th	NA
#7	4th	NA
#7	4th	NA
#2	4th	NA
#2	4th	NA
#2	4th	NA
#3	4th	5
#3	4th	5
#3	4th	NA
#3	4th	NA
#1	4th	NA
#8	4th	NA
#8	4th	NA
#8	4th	NA
#8	4th	NA
#8	4th	NA
#8	4th	NA
#8	4th	NA
#8	4th	NA
#8	4th	NA
#5	4th	4
#5	4th	3.33333
#5	4th	0
#5	4th	NA
#5	4th	NA
#5	4th	NA
#5	4th	NA
#5	4th	NA
#5	4th	NA
#5	4th	NA
#4	4th	NA

## Sheet: Fig. 3C
id	day	swimming_speed
#6	prior-MSR	231
#6	prior-MSR	132
#6	prior-MSR	130
#6	prior-MSR	NA
#6	prior-MSR	NA
#6	prior-MSR	NA
#9	prior-MSR	246
#9	prior-MSR	286
#9	prior-MSR	269
#9	prior-MSR	281
#9	prior-MSR	NA
#9	prior-MSR	NA
#7	prior-MSR	124
#7	prior-MSR	113
#7	prior-MSR	NA
#7	prior-MSR	NA
#7	prior-MSR	NA
#7	prior-MSR	NA
#2	prior-MSR	272
#2	prior-MSR	305
#2	prior-MSR	235
#2	prior-MSR	NA
#2	prior-MSR	NA
#2	prior-MSR	NA
#3	prior-MSR	146
#3	prior-MSR	281
#3	prior-MSR	233
#3	prior-MSR	213
#3	prior-MSR	281
#3	prior-MSR	275
#1	prior-MSR	166
#1	prior-MSR	235
#1	prior-MSR	226
#1	prior-MSR	212
#1	prior-MSR	269
#1	prior-MSR	210
#8	prior-MSR	275
#8	prior-MSR	NA
#8	prior-MSR	NA
#8	prior-MSR	NA
#8	prior-MSR	NA
#8	prior-MSR	NA
#5	prior-MSR	80
#5	prior-MSR	96
#5	prior-MSR	87
#5	prior-MSR	105
#5	prior-MSR	NA
#5	prior-MSR	NA
#4	prior-MSR	198
#4	prior-MSR	203
#4	prior-MSR	150
#4	prior-MSR	150
#4	prior-MSR	176
#4	prior-MSR	189
#6	1st	130
#6	1st	109
#6	1st	142
#6	1st	140
#6	1st	119
#6	1st	126
#9	1st	142
#9	1st	150
#9	1st	170
#9	1st	121
#9	1st	120
#9	1st	75
#7	1st	67
#7	1st	93
#7	1st	146
#7	1st	150
#7	1st	128
#7	1st	103
#2	1st	125
#2	1st	133
#2	1st	116
#2	1st	134
#2	1st	96
#2	1st	126
#2	1st	165
#3	1st	156
#3	1st	111
#3	1st	119
#3	1st	120
#3	1st	130
#1	1st	89
#1	1st	56
#1	1st	111
#1	1st	80
#1	1st	124
#1	1st	154
#8	1st	50
#8	1st	65
#8	1st	59
#8	1st	68
#8	1st	61
#8	1st	67
#5	1st	75
#5	1st	65
#5	1st	87
#5	1st	64
#5	1st	70
#5	1st	119
#4	1st	63
#4	1st	50
#4	1st	59
#4	1st	73
#4	1st	76
#4	1st	70
#6	2nd	76.1
#6	2nd	92.9
#6	2nd	77.5
#6	2nd	90.5
#6	2nd	77.7
#6	2nd	109.9
#9	2nd	158.2
#9	2nd	173
#9	2nd	118.9
#9	2nd	143.5
#9	2nd	169.7
#9	2nd	177.8
#7	2nd	98.6
#7	2nd	125.3
#7	2nd	101.4
#7	2nd	117.4
#7	2nd	140.8
#7	2nd	82.9
#2	2nd	126.1
#2	2nd	135.8
#2	2nd	92.2
#2	2nd	154.2
#2	2nd	112.2
#2	2nd	161.8
#3	2nd	162.8
#3	2nd	172.3
#3	2nd	109.5
#3	2nd	134
#3	2nd	156.7
#3	2nd	143.3
#1	2nd	61.4
#1	2nd	122.5
#1	2nd	97.3
#1	2nd	96.2
#1	2nd	118
#1	2nd	94.3
#8	2nd	54
#8	2nd	70.5
#8	2nd	112.9
#8	2nd	79.8
#8	2nd	60.6
#8	2nd	120.5
#5	2nd	68.1
#5	2nd	97.1
#5	2nd	77.1
#5	2nd	81.5
#5	2nd	97
#5	2nd	85.9
#4	2nd	57
#4	2nd	63.5
#4	2nd	69.1
#4	2nd	63.4
#4	2nd	43.3
#4	2nd	56.1
#6	3rd	73
#6	3rd	86
#6	3rd	80.2
#6	3rd	87.6
#6	3rd	95.7
#6	3rd	92.1
#9	3rd	96
#9	3rd	96.6
#9	3rd	119.5
#9	3rd	145.6
#9	3rd	142.5
#9	3rd	141.3
#7	3rd	NA
#7	3rd	NA
#7	3rd	NA
#7	3rd	NA
#7	3rd	NA
#7	3rd	NA
#2	3rd	123.4
#2	3rd	117.2
#2	3rd	137.9
#2	3rd	131.7
#2	3rd	70.4
#2	3rd	131.8
#3	3rd	120.1
#3	3rd	120.2
#3	3rd	151.6
#3	3rd	157.5
#3	3rd	147.5
#3	3rd	91.4
#1	3rd	110.6
#1	3rd	102.9
#1	3rd	144.7
#1	3rd	115
#1	3rd	150.3
#1	3rd	144.4
#8	3rd	59.3
#8	3rd	76.5
#8	3rd	80.5
#8	3rd	63.6
#8	3rd	73
#8	3rd	66.6
#5	3rd	77.4
#5	3rd	54.5
#5	3rd	65.4
#5	3rd	64.7
#5	3rd	62.1
#5	3rd	74.7
#4	3rd	57.4
#4	3rd	61.3
#4	3rd	43.5
#4	3rd	56.6
#4	3rd	61.9
#4	3rd	56.1
#6	4th	112.8
#6	4th	97.7
#6	4th	91.1
#6	4th	76.7
#6	4th	80.2
#6	4th	79.8
#9	4th	186.7
#9	4th	108.5
#9	4th	137.2
#9	4th	90.6
#9	4th	113.1
#9	4th	130.7
#7	4th	NA
#7	4th	NA
#7	4th	NA
#7	4th	NA
#7	4th	NA
#7	4th	NA
#2	4th	95.7
#2	4th	117.7
#2	4th	117.9
#2	4th	99.6
#2	4th	105.8
#2	4th	112.2
#3	4th	167.5
#3	4th	129.9
#3	4th	162.3
#3	4th	123.5
#3	4th	90.7
#3	4th	95.6
#1	4th	158
#1	4th	127.1
#1	4th	80.2
#1	4th	103.4
#1	4th	150
#1	4th	139.2
#8	4th	78.1
#8	4th	62
#8	4th	73.8
#8	4th	103.6
#8	4th	80
#8	4th	66.8
#5	4th	76.3
#5	4th	82.1
#5	4th	79.7
#5	4th	73.2
#5	4th	71.6
#5	4th	84.9
#4	4th	69.1
#4	4th	77.4
#4	4th	50.4
#4	4th	43.7
#4	4th	47.1
#4	4th	56.2
#6	5th	68.3
#6	5th	80.4
#6	5th	72.8
#6	5th	78.7
#6	5th	89.6
#6	5th	94.7
#9	5th	155.1
#9	5th	134.7
#9	5th	135.2
#9	5th	112.1
#9	5th	127.7
#9	5th	155.8
#7	5th	NA
#7	5th	NA
#7	5th	NA
#7	5th	NA
#7	5th	NA
#7	5th	NA
#2	5th	NA
#2	5th	NA
#2	5th	NA
#2	5th	NA
#2	5th	NA
#2	5th	NA
#3	5th	NA
#3	5th	NA
#3	5th	NA
#3	5th	NA
#3	5th	NA
#3	5th	NA
#1	5th	115
#1	5th	125
#1	5th	99
#1	5th	81.5
#1	5th	95.1
#1	5th	131.8
#8	5th	99.1
#8	5th	65.4
#8	5th	100.1
#8	5th	81.8
#8	5th	89.3
#8	5th	84.9
#5	5th	59
#5	5th	44.8
#5	5th	69.8
#5	5th	65.2
#5	5th	75.9
#5	5th	73.9
#4	5th	57
#4	5th	74.4
#4	5th	44.1
#4	5th	69.9
#4	5th	62.4
#4	5th	54.6
#6	usual	90
#6	usual	86
#6	usual	88
#6	usual	70
#6	usual	69
#6	usual	90
#9	usual	152
#9	usual	167
#9	usual	128
#9	usual	149
#9	usual	163
#9	usual	119
#7	usual	119
#7	usual	93
#7	usual	140
#7	usual	80
#7	usual	123
#7	usual	126
#2	usual	135
#2	usual	129
#2	usual	102
#2	usual	125
#2	usual	119
#2	usual	107
#3	usual	113
#3	usual	138
#3	usual	130
#3	usual	99
#3	usual	137
#3	usual	156
#1	usual	137
#1	usual	149
#1	usual	140
#1	usual	136
#1	usual	147
#1	usual	153
#8	usual	73
#8	usual	67
#8	usual	61
#8	usual	57
#8	usual	60
#8	usual	50
#5	usual	68
#5	usual	52
#5	usual	46
#5	usual	58
#5	usual	56
#5	usual	70
#4	usual	57
#4	usual	40
#4	usual	46
#4	usual	59
#4	usual	41
#4	usual	68
